# Supplementary material for: Malic Enzyme 2 Regulates Dynamin-Related Protein 1-Dependent Mitochondrial Fission and Mitochondria-Associated Membranes to Drive Odontogenic Differentiation: An In Vitro and In Vivo Study
Source: Biomolecules. 2026 Apr 30;16(5):664. doi: 10.3390/biom16050664 (PMC13204223; doi:10.3390/biom16050664)
Supplement: Supplementary file 1 [file biomolecules-16-00664-s001.zip]

Archive with 1 entries (1 files):
- biomolecules-4248036-supplementary.pdf
